# Supplementary material for: Distinct sex-specific DNA methylation differences in Alzheimer’s disease
Source: Alzheimers Res Ther. 2022 Sep 15;14:133. doi: 10.1186/s13195-022-01070-z (PMC9479371; doi:10.1186/s13195-022-01070-z)
Supplement: Supplementary file 2 — Additional file 2: Supplementary Table 1. Quality control (QC) information on DNA methylation samples and probes for each dataset contributing to the sex-specific meta-analyses. Under Probes QC, shown are the number of probes remaining after each QC procedure. Under Samples QC, shown are the number of samples remaining after each QC procedure. Supplementary Table 2. At P < 10-5, sex-specific meta-analyses identified a total of 23 CpGs and 4 CpGs signicantly associated with AD diagnosis in female samples and male samples, respectively . For each CpG, annotations include the location of the CpG based on hg19/GRCh37 genomic annotation (chr, position), nearby genes based on GREAT (GREAT_annotation), the type of associated genomic feature (RefGene_Group), Illumina gene annotations, location with respect to CpG islands (Relation_to_Island), and overlap with enhancers identified in Nasser et al. [53] study (PMID: 33828297). Inverse-variance weighted fixed-effects meta-analysis models were used to combine cohort-specific results from logistic regression models that included covariate variables age, batch, and immune cell-type proportions. A total of 9 CpGs had the same direction of change in males and females (highlighted in gray). Odds ratios (OR) describe changes in odds of AD (on the multiplicative scale) associated with a one percent increase in methylation beta values (i.e., increase in methylation beta values by 0.01) after adjusting for covariate variables. Highlighted in red are CpGs that mapped to promoter regions. 95% CI = 95% confidence interval for odds ratio. Supplementary Table 3. In female samples, a total of 41 DMRs were significantly associated with AD diagnosis at 5% Sidak corrected P-value. Among them, 6 DMRs overlapped with enhancer regions from Nasser et al. study (Nature 2021; PMID: 33828297) (Enhancer = TRUE). Highlighted in red are DMRs that mapped to promoter regions. Direction indicates hypermethylation (+) or hypomethylation (-) in AD subjects, wh [file 13195_2022_1070_MOESM2_ESM.xlsx]

## Sheet: S1
	Supplementary Table 1 Quality control (QC) information on DNA methylation samples and probes for each dataset contributing to the sex-specific meta-analyses. Under Probes QC, shown are the number of probes remaining after each QC procedure. Under Samples QC, shown are the number of samples remaining after each QC procedure.
		female samples			male samples
	Number of probes or Samples at each QC step	AIBL	ADNI	AddNeuroMed	AIBL	ADNI	AddNeuroMed
	Probes QC
	(a) total number of probes before pre-processing	1051815	1052641	410942	1051815	1052641	410942
	(b) select probes with detection P < 0.01 for all samples	844147	833642	-	844147	833642	-
	(c) probes that start with “cg”	841836	831149	408727	841836	831149	408727
	(d) no SNPs with MAF greater than 0.01 in the last 5 bp of the probe	777919	766978	403939	777919	766978	403939
	Samples QC
	(a) methylation samples with matched phenotype information	363	405	180	269	470	120
	(b) samples with bisulfite conversion rate > 0.85	363	405	-	269	470	-
	(c) samples with min age 65	272	378	170	229	455	114
	(d) samples within 3 standard deviations from mean of PC1 and PC2	268	377	166	223	445	114
	(e) select sampls of AD and CN subjects	268	364	107	223	429	64

## Sheet: S2
	Supplementary Table 2 At P < 10-5, sex-specific meta-analyses identified a total of 23 CpGs and 4 CpGs signicantly associated with AD diagnosis in female samples and male samples, respectively . For each CpG, annotations include the location of the CpG based on hg19/GRCh37 genomic annotation (chr, position), nearby genes based on GREAT (GREAT_annotation), the type of associated genomic feature (R…
									Meta-analysis of blood samples								Individual cohort analysis												Comparison with literature (overlap with significant loci identified in previous studies)
		Annotations							female samples				male samples				female samples						male samples						Sig. in sex-combined blood samples analysis	Sig. in sex-specific brain samples analysis
	cpg	chr	pos	Illumina	GREAT_annotation	Relation to Island	RefGene Group	enahncer	OR	95% CI	pValue	direction	OR	95% CI	pValue	direction	ADNI.OR	ADNI.CI	ADNI.pValue	AIBL.OR	AIBL.CI	AIBL.pValue	ADNI.OR	ADNI.CI	ADNI.pValue	AIBL.OR	AIBL.CI	AIBL.pValue	Silva et al. (2022)	Zhang et al. (2021)	Sig. in Yusipov et al. (2020)	Sig. in McCartney et al. (2020)
	significant only in female samples
	cg18020072	chr6	31590640	SNORA38;BAT2	PRRC2A (+2139);BAG6 (+29837)		TSS1500;Body	1	1.32843	(1.201, 1.469)	3.01991e-08	++	1.05059	(0.966,1.143)	0.249471	+-	1.30808	(1.146,1.493)	6.68181e-05	1.35696	(1.162,1.584)	0.00011213	1.07249	(0.973,1.182)	0.159248	0.989773	(0.839,1.168)	0.903204	1	0	0	0
	cg24276069	chr1	45243927	RPS8;SNORD38B	RPS8 (+2819);BEST4 (+9450)		Body;TSS200	1	1.23272	(1.141, 1.331)	9.61746e-08	++	0.955149	(0.889,1.026)	0.207992	--	1.2525	(1.123,1.397)	5.33075e-05	1.21359	(1.089,1.352)	0.000456698	0.948082	(0.868,1.036)	0.236287	0.968737	(0.858,1.094)	0.60894	0	0	0	0
	cg01101459	chr1	234871477		IRF2BP2 (-126207);TOMM20 (+420774)			0	1.21853	(1.129, 1.315)	3.88132e-07	++	1.01673	(0.952,1.086)	0.620201	+-	1.21898	(1.097,1.354)	0.000223675	1.21803	(1.090,1.361)	0.000495743	1.02701	(0.946,1.115)	0.523537	0.998539	(0.895,1.114)	0.979163	0	0	0	0
	cg03546163	chr6	35654363	FKBP5;FKBP5;FKBP5;FKBP5	TULP1 (-173649);FKBP5 (+41997)	N_Shore	5'UTR;5'UTR;5'UTR;5'UTR	0	0.910758	(0.877, 0.946)	1.22623e-06	--	0.988443	(0.955,1.023)	0.511389	+-	0.924072	(0.877,0.974)	0.0030219	0.896343	(0.849,0.947)	8.86115e-05	1.00788	(0.966,1.051)	0.715984	0.949521	(0.894,1.009)	0.0945412	1	0	0	0
	cg16005224	chr12	101603174	SLC5A8	SLC5A8 (+1011);ANO4 (+414590)		Body	0	1.07073	(1.041, 1.101)	1.68598e-06	++	1.00844	(0.980,1.038)	0.570262	-+	1.08038	(1.038,1.124)	0.000141812	1.0614	(1.020,1.104)	0.00296195	0.997345	(0.961,1.035)	0.888981	1.02567	(0.979,1.074)	0.282045	0	0	0	0
	cg19620629	chr10	132007272		GLRX3 (+72610)			0	1.27473	(1.154, 1.408)	1.70095e-06	++	0.96803	(0.900,1.041)	0.379684	-+	1.22517	(1.060,1.417)	0.00611017	1.32015	(1.152,1.513)	6.57796e-05	0.926888	(0.830,1.035)	0.178906	1.00011	(0.909,1.101)	0.998236	0	0	0	0
	cg14727962	chr5	178784230		RUFY1 (-193329);ADAMTS2 (-11800)			0	0.838978	(0.780, 0.902)	1.92744e-06	--	0.96633	(0.914,1.022)	0.232292	--	0.881424	(0.807,0.963)	0.00508752	0.758993	(0.669,0.861)	1.74053e-05	0.950492	(0.886,1.019)	0.154097	0.996147	(0.906,1.095)	0.936315	1	0	0	0
	cg24147779	chr15	91094168	CRTC3;CRTC3	BLM (-166390);CRTC3 (+20869)		Body;Body	1	1.14521	(1.083, 1.211)	1.96549e-06	++	1.03604	(0.985,1.090)	0.17163	++	1.2188	(1.116,1.331)	9.83366e-06	1.09757	(1.021,1.180)	0.0117894	1.03901	(0.973,1.109)	0.251963	1.03158	(0.952,1.118)	0.448397	0	0	0	0
	cg27216853	chr2	10205672	CYS1	CYS1 (+14866);KLF11 (+21991)		Body	0	1.17402	(1.099, 1.254)	2.04171e-06	++	1.03786	(0.975,1.105)	0.242864	++	1.29278	(1.168,1.431)	6.71049e-07	1.09255	(1.001,1.192)	0.0473879	1.0158	(0.936,1.103)	0.708593	1.06853	(0.971,1.176)	0.174725	0	0	0	0
	cg25720825	chr1	2849682		MMEL1 (-285254);ACTRT2 (-88364)			0	0.895103	(0.855, 0.937)	2.29807e-06	--	0.957526	(0.911,1.006)	0.0874333	--	0.877599	(0.820,0.939)	0.000156761	0.910352	(0.855,0.969)	0.00327858	0.942452	(0.882,1.007)	0.0799505	0.977289	(0.906,1.054)	0.549756	0	0	0	0
	cg07091793	chr10	6362483		PFKFB3 (+117590);PRKCQ (+259780)			1	1.12691	(1.072, 1.185)	2.69832e-06	++	1.02686	(0.975,1.081)	0.312496	++	1.20578	(1.116,1.302)	1.8911e-06	1.07297	(1.005,1.146)	0.0352075	1.02538	(0.960,1.095)	0.457665	1.02912	(0.948,1.117)	0.491561	0	0	0	0
	cg02354658	chr5	95151391	GLRX;GLRX	GLRX (+7027);RHOBTB3 (+84513)		3'UTR;3'UTR	1	1.11383	(1.064, 1.166)	3.17637e-06	++	1.00766	(0.971,1.046)	0.688481	+-	1.13092	(1.060,1.206)	0.000186694	1.0974	(1.030,1.170)	0.00426073	1.02331	(0.977,1.071)	0.326167	0.978291	(0.918,1.043)	0.499619	0	1	0	0
	cg01995927	chr1	24257839		FUCA1 (-63056);CNR2 (+27710)			1	1.14379	(1.081, 1.210)	3.22888e-06	++	0.99185	(0.938,1.048)	0.772466	+-	1.15841	(1.068,1.256)	0.000364492	1.12995	(1.044,1.223)	0.00248006	1.01124	(0.944,1.083)	0.748514	0.955372	(0.869,1.051)	0.346453	0	0	0	0
	cg15999041	chr17	28699933		TMIGD1 (-38869);CPD (-5990)			1	1.18737	(1.104, 1.277)	3.61355e-06	++	0.988356	(0.925,1.057)	0.73089	+-	1.22045	(1.102,1.352)	0.000129463	1.15425	(1.041,1.280)	0.00661147	1.00553	(0.926,1.092)	0.895615	0.95649	(0.854,1.072)	0.443172	0	0	0	0
	cg14223027	chr6	5833039		NRN1 (+174161);FARS2 (+571763)			0	1.16024	(1.089, 1.236)	4.05308e-06	++	0.936971	(0.880,0.997)	0.0414832	--	1.20331	(1.092,1.327)	0.00019922	1.12999	(1.040,1.228)	0.00390633	0.938829	(0.867,1.016)	0.119171	0.933929	(0.844,1.034)	0.187862	0	0	0	0
	cg10570276	chr20	36810754		BPI (-121771);TGM2 (-16981)			0	1.15415	(1.086, 1.227)	4.1195e-06	++	1.09771	(1.030,1.170)	0.00433226	++	1.21327	(1.109,1.327)	2.25727e-05	1.10498	(1.016,1.201)	0.0190822	1.06239	(0.982,1.149)	0.130503	1.17189	(1.049,1.309)	0.00506805	1	0	0	0
	cg26995819	chr19	46902695		CCDC8 (+14146);PPP5C (+52445)			0	0.934633	(0.908, 0.962)	4.3665e-06	--	0.991477	(0.964,1.020)	0.552246	-+	0.916402	(0.880,0.954)	1.87225e-05	0.954838	(0.916,0.995)	0.0296977	0.979666	(0.943,1.018)	0.29755	1.00514	(0.964,1.048)	0.807734	0	0	0	0
	cg01004980	chr3	48883069	PRKAR2A	IP6K2 (-128387);PRKAR2A (+2210)	N_Shore	Body	1	1.17329	(1.096, 1.256)	4.6393e-06	++	1.00783	(0.947,1.073)	0.806049	+-	1.22205	(1.107,1.350)	7.51543e-05	1.13093	(1.029,1.243)	0.0105819	1.03961	(0.960,1.126)	0.337618	0.959026	(0.867,1.060)	0.414126	0	0	0	0
	cg24843003	chr19	1409547	DAZAP1;DAZAP1	RPS15 (-28839);DAZAP1 (+1936)		Body;Body	1	1.19744	(1.108, 1.294)	5.50931e-06	++	1.0226	(0.956,1.094)	0.516098	+-	1.22828	(1.102,1.369)	0.000201433	1.16568	(1.043,1.303)	0.00701679	1.07314	(0.988,1.166)	0.0943614	0.929073	(0.827,1.044)	0.216335	0	0	0	0
	cg19054768	chr19	53194874	ZNF83;ZNF83;ZNF83;ZNF83;ZNF83	ZNF83 (-54536);ZNF611 (+43433)		TSS1500;TSS1500;TSS1500;TSS1500;TSS1500	0	1.0592	(1.033, 1.086)	5.88774e-06	++	1.00439	(0.982,1.027)	0.704786	+-	1.07704	(1.036,1.120)	0.000183847	1.04701	(1.014,1.081)	0.00541825	1.01426	(0.983,1.047)	0.383039	0.994312	(0.963,1.027)	0.729343	0	0	0	0
	cg04894981	chr3	5114456		ARL8B (-49449);BHLHE40 (+93656)			0	1.20243	(1.109, 1.304)	7.91818e-06	++	1.03661	(0.960,1.120)	0.361114	+-	1.25908	(1.127,1.406)	4.41914e-05	1.14035	(1.013,1.284)	0.0300137	1.07051	(0.972,1.179)	0.164747	0.977891	(0.859,1.113)	0.734872	0	0	0	0
	cg02314501	chr3	14639595		CCDC174 (-53676);SLC6A6 (+195520)			0	1.08602	(1.047, 1.126)	8.33579e-06	++	1.01145	(0.974,1.050)	0.550881	+-	1.14513	(1.084,1.209)	1.06075e-06	1.0409	(0.991,1.093)	0.106648	1.02554	(0.974,1.080)	0.338684	0.996158	(0.944,1.052)	0.88929	0	0	0	0
	cg14528056	chr1	155194782	GBAP1	MTX1 (+16293);GBA (+19679)	N_Shelf	Body	1	1.16435	(1.089, 1.245)	9.1051e-06	++	1.01872	(0.957,1.085)	0.563771	++	1.20456	(1.095,1.325)	0.000135176	1.1263	(1.025,1.238)	0.0136604	1.02804	(0.951,1.111)	0.486924	1.00145	(0.900,1.114)	0.97887	0	0	0	0
	significant only in male samples								OR	95% CI	pValue	direction	OR	95% CI	pValue	direction	ADNI.OR	ADNI.CI	ADNI.pValue	AIBL.OR	AIBL.CI	AIBL.pValue	ADNI.OR	ADNI.CI	ADNI.pValue	AIBL.OR	AIBL.CI	AIBL.pValue	Sig. in sex-combined blood samples analysis	Sig. in sex-specific brain samples analysis	Sig. in Yusipov et al. (2020)	Sig. in McCartney et al. (2020)
	cg02672643	chr11	110790527		COLCA2 (-379449);ARHGAP20 (-207077)			0	1.04907	(0.974, 1.130)	0.205233	-+	1.19054	(1.109,1.279)	1.62022e-06	++	0.982953	(0.891,1.084)	0.730656	1.14494	(1.022,1.282)	0.0193799	1.15639	(1.066,1.254)	0.00045536	1.31229	(1.131,1.523)	0.000337066	1	0	0	0
	cg15757041	chr16	5115938	C16orf89;C16orf89;C16orf89;C16orf89	C16orf89 (+173)		1stExon;1stExon;5'UTR;5'UTR	0	1.05786	(0.908, 1.232)	0.469989	++	0.676778	(0.574,0.798)	3.68735e-06	--	1.05198	(0.873,1.268)	0.594919	1.06973	(0.821,1.394)	0.617412	0.695218	(0.574,0.842)	0.000193707	0.624892	(0.450,0.869)	0.00513563	0	0	0	0
	cg15281611	chr1	54040884	GLIS1	DMRTB1 (+115813);GLIS1 (+158993)		Body	0	1.05748	(0.988, 1.132)	0.107302	++	1.18125	(1.099,1.270)	6.65735e-06	++	1.07777	(0.985,1.180)	0.104085	1.03146	(0.930,1.144)	0.557034	1.22172	(1.118,1.334)	8.77305e-06	1.10183	(0.970,1.251)	0.134289	0	0	0	0
	cg03827739	chr10	75401754	MYOZ1	MYOZ1 (-240)		TSS1500	0	1.03851	(0.952, 1.133)	0.393185	++	1.19883	(1.107,1.298)	8.02547e-06	++	1.0402	(0.921,1.175)	0.526942	1.03679	(0.917,1.173)	0.565567	1.19001	(1.087,1.303)	0.000175124	1.22844	(1.041,1.449)	0.0146325	0	0	0	0

## Sheet: S3
	Supplementary Table 3 In female samples, a total of 41 DMRs were significantly associated with AD diagnosis at 5% Sidak corrected P-value. Among them, 6 DMRs overlapped with enhancer regions from Nasser et al. study (Nature 2021; PMID: 33828297) (Enhancer = TRUE). Highlighted in red are DMRs that mapped to promoter regions. Direction indicates hypermethylation (+) or hypomethylation (-) in AD sub…
	DMR	Direction	n_probes	P-value	Sidak-P	GREAT_annotation	UCSC_RefGene_Name	UCSC_RefGene_Group	Relation_to_Island	Enhancer	Sig. in sex-combined blood sample analysis (Silva et al. 2022)	Sig. in sex-specific brain samples analysis (Zhang et al. 2021; PMID: 33902726)	Sig. in Yusipov et al. (2020)	Sig. in McCartney et al. (2020)
	chr13:36871646-36872346	+	11	4.489e-15	4.795e-12	CCDC169-SOHLH2 (-17)	C13orf38;CCDC169;CCDC169-SOHLH2	1stExon;5'UTR;Body;TSS1500;TSS200	Island;N_Shore;S_Shore	0	0	0	0	0
	chr12:1025529-1025772	+	4	4.241e-12	1.319e-08	RAD52 (+33237);WNK1 (+163562)	RAD52	Body	OpenSea	0	1	0	0	0
	chr3:126911727-126912011	+	8	6.125e-12	1.63e-08	PLXNA1 (+204432);TPRA1 (+397743)	C3orf56	1stExon;5'UTR;TSS200	OpenSea	0	0	0	0	0
	chr11:67383545-67384040	-	7	1.823e-11	2.784e-08	NDUFV1 (+9470);NUDT8 (+13599)			Island;S_Shore	0	0	0	0	0
	chr17:8213604-8214081	-	4	1.989e-11	3.152e-08	ARHGEF15 (+242)	ARHGEF15	1stExon;5'UTR;TSS1500;TSS200	OpenSea	0	0	0	0	0
	chr17:45949677-45949878	-	5	3.967e-10	1.492e-06	SP2 (-23738);SP6 (-21219)			Island	0	0	0	0	0
	chr12:6745244-6745707	+	10	5.55e-10	9.061e-07	LPAR5 (+137)	LPAR5	1stExon;5'UTR;TSS1500;TSS200	OpenSea	0	0	0	0	0
	chr4:53010-53270	+	8	5.748e-10	1.671e-06	ZNF595 (-70)	ZNF595;ZNF718	1stExon;5'UTR;TSS1500;TSS200	Island;N_Shore	0	0	0	0	0
	chr3:111717793-111718245	-	8	1.873e-09	3.133e-06	TAGLN3 (+433)	TAGLN3	1stExon;5'UTR;TSS1500;TSS200	OpenSea	0	0	0	0	0
	chr11:32417790-32417924	+	5	2.675e-09	1.509e-05	WT1 (+39319);RCN1 (+305407)	WT1	Body;ExonBnd	OpenSea	0	0	0	0	0
	chr20:43936853-43937177	-	8	4.399e-09	1.026e-05	MATN4 (+154)	MATN4;RBPJL	1stExon;5'UTR;Body;TSS1500;TSS200	S_Shore	0	0	0	0	0
	chr17:6899085-6899577	-	11	5.115e-09	7.858e-06	ALOX12 (-53)	ALOX12	1stExon;Body;TSS1500;TSS200	Island	0	0	0	0	0
	chr20:62693943-62694005	+	6	8.64e-09	0.0001053	TCEA2 (-523)	TCEA2	5'UTR;TSS200	Island	0	0	0	0	0
	chr22:22901569-22901697	+	5	2.117e-08	0.000125	PRAME (+63)	LOC648691;PRAME	1stExon;5'UTR;TSS200	Island	0	0	0	0	0
	chr2:241562424-241562757	-	5	4.397e-08	9.979e-05	GPR35 (+17729);AQP12B (+59726)			Island;N_Shore	1	0	0	0	0
	chr17:71258045-71258215	+	4	7.903e-08	0.0003513	CPSF4L (-111)	CPSF4L	TSS200	OpenSea	0	0	0	0	0
	chr16:68270129-68270498	-	9	8.094e-08	0.0001658	ESRP2 (+173)	ESRP2	1stExon;5'UTR;TSS1500;TSS200	Island	0	0	0	0	0
	chr3:160475035-160475336	-	5	9.241e-08	0.000232	PPM1L (+1190);B3GALNT1 (+347953)	PPM1L	Body	S_Shore	0	0	0	0	0
	chr17:40489513-40489785	+	5	1.972e-07	0.0005477	STAT5A (+50084);STAT3 (+50937)	STAT3	Body	OpenSea	0	0	0	0	0
	chr11:65546988-65547172	+	4	1.979e-07	0.0008125	RNASEH2C (-58662);AP5B1 (+1193)	DKFZp761E198	1stExon	N_Shore	0	0	0	0	0
	chr10:82295394-82295723	+	3	2.31e-07	0.0005306	TSPAN14 (+81637)			Island;N_Shore	0	0	0	0	0
	chr21:42741698-42741991	+	5	2.538e-07	0.0006544	MX1 (-50597);MX2 (+7975)	MX2	5'UTR	OpenSea	1	0	0	0	0
	chr17:7742762-7743032	-	4	3.193e-07	0.0008934	KDM6B (-325)	KDM6B	TSS1500	N_Shelf	0	0	0	0	0
	chr2:105372087-105372265	-	3	5.024e-07	0.002131	POU3F3 (-99793)			OpenSea	1	0	0	0	0
	chr7:30196739-30197130	+	6	5.343e-07	0.001032	ZNRF2 (-126988);MTURN (+22509)	MTURN	Body	OpenSea	1	0	0	0	0
	chr6:167070053-167070428	-	3	7.917e-07	0.001595	MPC1 (-273755);RPS6KA2 (+205798)	RPS6KA2	Body	OpenSea	0	0	0	0	0
	chr2:85811236-85811662	-	7	8.502e-07	0.001507	VAMP5 (-82)	VAMP5	Body;TSS1500;TSS200	Island;N_Shore	0	0	0	0	0
	chr2:220264753-220264849	+	3	8.948e-07	0.007021	DES (-18298);DNPEP (-12064)			OpenSea	0	0	0	0	0
	chr11:132662772-132662963	+	3	9.134e-07	0.003608	OPCML (+150698);NTM (+881512)	OPCML	Body	OpenSea	0	0	0	0	0
	chr4:46126104-46126373	-	5	9.64e-07	0.002705	GABRG1 (-141)	GABRG1	TSS1500;TSS200	OpenSea	0	0	0	0	0
	chr17:76975944-76976267	+	6	1.089e-06	0.002546	LGALS3BP (+85)	LGALS3BP	1stExon;5'UTR;TSS1500;TSS200	OpenSea	0	0	0	0	0
	chr17:78417789-78418076	-	6	1.097e-06	0.002884	ENDOV (+28966);NPTX1 (+32471)			Island;N_Shore	0	0	0	0	0
	chr17:9550108-9550296	-	6	1.25e-06	0.005015	USP43 (+1348);DHRS7C (+144412)	USP43	Body	S_Shore	0	0	0	0	0
	chr7:1781918-1782017	-	4	1.333e-06	0.01013	ELFN1 (+54213);MAD1L1 (+490910)	ELFN1;ELFN1-AS1	5'UTR;Body;TSS200	N_Shelf	0	0	0	0	0
	chr12:7781004-7781288	-	4	1.92e-06	0.005096	CD163 (-124657);APOBEC1 (+37343)			Island;S_Shore	0	0	0	0	0
	chr14:103415873-103416122	+	3	2.106e-06	0.006372	AMN (+27005);CDC42BPB (+107801)	CDC42BPB	Body	OpenSea	1	0	0	0	0
	chr11:2907670-2907884	-	6	3.738e-06	0.01312	CDKN1C (-666)	CDKN1C	TSS1500	Island;S_Shore	1	0	0	0	0
	chr9:139870908-139871049	-	3	4.053e-06	0.02149	PTGDS (-978)	PTGDS	TSS1500	N_Shore	0	0	0	0	0
	chr16:57180054-57180175	+	3	5.028e-06	0.03092	FAM192A (+39861);CPNE2 (+53596)	CPNE2	Body	OpenSea	0	0	0	0	0
	chr17:707018-707228	+	5	5.759e-06	0.02051	GLOD4 (-21542);NXN (+175887)	NXN	Body	N_Shore	0	0	0	0	0
	chr18:3011810-3012017	+	4	6.809e-06	0.02456	LPIN2 (+31)	LPIN2	1stExon;5'UTR;TSS200	N_Shore	0	0	0	0	0

## Sheet: S4
	Supplementary Table 4 CpGs within top 10 most significant DMRs in females. Direction indicates hypermethylation (+) or hypomethylation (-) in AD samples in the ADNI and AIBL datasets.
									sex-specific meta-analysis
	DMR	cpg	chr	pos	UCSC_RefGene_Name	GREAT_annotation	UCSC.Relation_to_Island	UCSC_RefGene_Group	estimate	se	OR	pValue	direction
	chr13:36871646-36872346	cg07525003	chr13	36871646	C13orf38;C13orf38;C13orf38;C13orf38;C13orf38;C13orf38	CCDC169-SOHLH2 (+333)	N_Shore	Body;5'UTR;5'UTR;5'UTR;5'UTR;5'UTR	0.0689235	0.0215094	1.07135	0.00135367	++
		cg25738313	chr13	36871671	CCDC169;CCDC169;CCDC169;CCDC169;CCDC169;CCDC169-SOHLH2;CCDC169;CCDC169	CCDC169-SOHLH2 (+308)		5'UTR;5'UTR;5'UTR;5'UTR;5'UTR;5'UTR;Body;Body	0.0624962	0.0233601	1.06449	0.00746541	++
		cg13455704	chr13	36871754	C13orf38;C13orf38;C13orf38;C13orf38;C13orf38;C13orf38	CCDC169-SOHLH2 (+225)		Body;5'UTR;5'UTR;5'UTR;5'UTR;5'UTR	0.0317148	0.0122846	1.03222	0.00983213	++
		cg04902286	chr13	36871878	C13orf38;C13orf38;C13orf38;C13orf38;C13orf38;C13orf38;C13orf38;C13orf38;C13orf38;C13orf38;C13orf38;C13orf38	CCDC169-SOHLH2 (+101)		1stExon;1stExon;5'UTR;5'UTR;5'UTR;1stExon;1stExon;5'UTR;5'UTR;1stExon;1stExon;5'UTR	0.0833999	0.0250517	1.08698	0.000871212	++
		cg26439710	chr13	36871943	C13orf38;C13orf38;C13orf38;C13orf38;C13orf38;C13orf38;C13orf38;C13orf38;C13orf38;C13orf38;C13orf38;C13orf38	CCDC169-SOHLH2 (+36)		1stExon;1stExon;5'UTR;5'UTR;5'UTR;1stExon;1stExon;5'UTR;5'UTR;1stExon;1stExon;5'UTR	0.0817121	0.0225625	1.08514	0.000292795	++
		cg11678027	chr13	36872048	C13orf38;C13orf38;C13orf38;C13orf38;C13orf38;C13orf38	CCDC169-SOHLH2 (-70)	Island	TSS200;TSS200;TSS200;TSS200;TSS200;TSS200	0.049138	0.0168358	1.05037	0.00351546	++
		cg19801062	chr13	36872135	C13orf38;C13orf38;C13orf38;C13orf38;C13orf38;C13orf38	CCDC169-SOHLH2 (-157)		TSS200;TSS200;TSS200;TSS200;TSS200;TSS200	0.108199	0.0308806	1.11427	0.000458661	++
		cg23003720	chr13	36872148	C13orf38;C13orf38;C13orf38;C13orf38;C13orf38;C13orf38	CCDC169-SOHLH2 (-170)		TSS200;TSS200;TSS200;TSS200;TSS200;TSS200	0.0671941	0.0234517	1.0695	0.00416727	++
		cg19437258	chr13	36872155	C13orf38;C13orf38;C13orf38;C13orf38;C13orf38;C13orf38	CCDC169-SOHLH2 (-177)		TSS200;TSS200;TSS200;TSS200;TSS200;TSS200	0.0920575	0.0347477	1.09643	0.0080656	++
		cg09158749	chr13	36872310	CCDC169;CCDC169;CCDC169;CCDC169;CCDC169;CCDC169;CCDC169-SOHLH2;CCDC169	CCDC169-SOHLH2 (-332)		TSS1500;TSS1500;TSS1500;TSS1500;TSS1500;TSS1500;TSS1500;TSS1500	0.0726412	0.0252813	1.07534	0.00406183	++
		cg20651988	chr13	36872346	C13orf38;C13orf38;C13orf38;C13orf38;C13orf38;C13orf38	CCDC169-SOHLH2 (-368)		TSS1500;TSS1500;TSS1500;TSS1500;TSS1500;TSS1500	0.0761471	0.0257286	1.07912	0.00308012	++
	chr12:1025529-1025772	cg06357748	chr12	1025529	RAD52	RAD52 (+33359);WNK1 (+163441)		Body	0.0848809	0.0202124	1.08859	2.6756e-05	++
		cg14602222	chr12	1025663	RAD52	RAD52 (+33225);WNK1 (+163575)		Body	0.0861655	0.0220385	1.08999	9.23801e-05	++
		cg26282236	chr12	1025755	RAD52	RAD52 (+33133);WNK1 (+163667)		Body	0.0739566	0.019214	1.07676	0.000118548	++
		cg16884061	chr12	1025772	RAD52;RAD52;RAD52;RAD52;RAD52	RAD52 (+33116);WNK1 (+163684)		Body;Body;Body;Body;Body	0.0669243	0.018183	1.06921	0.000232684	++
	chr3:126911727-126912011	cg12177762	chr3	126911727		PLXNA1 (+204291);TPRA1 (+397885)			0.0998229	0.027962	1.10498	0.000357054	++
		cg22219795	chr3	126911763		PLXNA1 (+204327);TPRA1 (+397849)			0.124042	0.0431243	1.13206	0.00402271	++
		cg22524822	chr3	126911830	C3orf56	PLXNA1 (+204394);TPRA1 (+397782)		TSS200	0.0713306	0.0192019	1.07394	0.000203391	++
		cg23832334	chr3	126911833	C3orf56	PLXNA1 (+204397);TPRA1 (+397779)		TSS200	0.0345918	0.0152138	1.0352	0.0229833	++
		cg24341311	chr3	126911844		PLXNA1 (+204408);TPRA1 (+397768)			0.0675108	0.020393	1.06984	0.000931335	++
		cg15823183	chr3	126911942	C3orf56	PLXNA1 (+204506);TPRA1 (+397670)		TSS200	0.0775255	0.0243932	1.08061	0.00148213	++
		cg22814764	chr3	126911953		PLXNA1 (+204517);TPRA1 (+397659)			0.0791139	0.0271796	1.08233	0.00360527	++
		cg00401503	chr3	126912011	C3orf56;C3orf56	PLXNA1 (+204575);TPRA1 (+397601)		1stExon;5'UTR	0.0482251	0.0161356	1.04941	0.00280125	++
	chr11:67383545-67384040	cg00290607	chr11	67383545		NDUFV1 (+9223);NUDT8 (+13847)			-0.0315458	0.0105889	0.968947	0.00289053	--
		cg23188684	chr11	67383651		NDUFV1 (+9329);NUDT8 (+13741)			-0.0299633	0.0119824	0.970481	0.012398	--
		cg00864171	chr11	67383662		NDUFV1 (+9340);NUDT8 (+13730)			-0.0385506	0.0131659	0.962183	0.00341089	--
		cg08355456	chr11	67383691		NDUFV1 (+9369);NUDT8 (+13701)	Island		-0.0396154	0.0127883	0.961159	0.00194967	--
		cg24690094	chr11	67383802		NDUFV1 (+9480);NUDT8 (+13590)			-0.0281474	0.00931558	0.972245	0.00251491	--
		cg04647918	chr11	67383862		NDUFV1 (+9540);NUDT8 (+13530)			-0.0398467	0.0111767	0.960937	0.000363638	--
		cg14942906	chr11	67384040		NDUFV1 (+9718);NUDT8 (+13352)			-0.0467493	0.0130719	0.954327	0.000348477	--
	chr17:8213604-8214081	cg09707395	chr17	8213604	ARHGEF15;ARHGEF15;ARHGEF15	ARHGEF15 (+4)		TSS1500;1stExon;5'UTR	-0.0929173	0.0274836	0.911269	0.000722671	--
		cg19537511	chr17	8213813	ARHGEF15	ARHGEF15 (+213)		5'UTR	-0.0666539	0.016586	0.935519	5.85223e-05	--
		cg24865086	chr17	8214058	ARHGEF15;ARHGEF15	ARHGEF15 (+458)		5'UTR;TSS200	-0.0724021	0.0207457	0.930157	0.000483055	--
		cg14209583	chr17	8214081	ARHGEF15;ARHGEF15	ARHGEF15 (+481)		5'UTR;TSS200	-0.071999	0.0183637	0.930532	8.82821e-05	--
	chr12:6745244-6745707	cg23736020	chr12	6745244	LPAR5;LPAR5	LPAR5 (+369)		1stExon;5'UTR	0.0816431	0.0389947	1.08507	0.0362871	++
		cg25655096	chr12	6745292	LPAR5;LPAR5	LPAR5 (+321)		1stExon;5'UTR	0.0899086	0.0257261	1.09407	0.000474348	++
		cg18951718	chr12	6745343	LPAR5	LPAR5 (+270)		TSS200	0.0757764	0.0266114	1.07872	0.00440623	++
		cg26233227	chr12	6745367	LPAR5	LPAR5 (+246)		TSS200	0.0443684	0.0297252	1.04537	0.135537	++
		cg16510709	chr12	6745415	LPAR5	LPAR5 (+198)		TSS200	0.088751	0.040316	1.09281	0.0277088	++
		cg05924780	chr12	6745524	LPAR5	LPAR5 (+89)		TSS1500	0.153017	0.0467204	1.16534	0.001056	++
		cg06588028	chr12	6745568	LPAR5	LPAR5 (+45)		TSS1500	0.0398914	0.0305378	1.0407	0.191452	++
		cg03070999	chr12	6745630	LPAR5	LPAR5 (-18)		TSS1500	0.121628	0.0363857	1.12933	0.000829559	++
		cg17874802	chr12	6745691	LPAR5	LPAR5 (-79)		TSS1500	0.0923459	0.0351241	1.09674	0.00856021	++
		cg13171103	chr12	6745707	LPAR5	LPAR5 (-95)		TSS1500	0.108922	0.0335433	1.11508	0.00116545	++
	chr17:45949677-45949878	cg05123976	chr17	45949677		SP2 (-23839);SP6 (-21119)			-0.0677035	0.0246124	0.934538	0.00594523	--
		cg23008871	chr17	45949743		SP2 (-23773);SP6 (-21185)			-0.072393	0.0191468	0.930165	0.000156237	--
		cg09065876	chr17	45949756		SP2 (-23760);SP6 (-21198)			-0.0703825	0.019585	0.932037	0.000326028	--
		cg01135546	chr17	45949828		SP2 (-23688);SP6 (-21270)	Island		-0.0474705	0.0155394	0.953639	0.00225177	--
		cg16913064	chr17	45949878		SP2 (-23638);SP6 (-21320)			-0.0721564	0.0219583	0.930385	0.00101599	--
	chr4:53010-53270	cg01419539	chr4	53010	ZNF595;ZNF718	ZNF595 (-200)		TSS1500;TSS1500	0.133418	0.0363501	1.14273	0.000242192	++
		cg07697276	chr4	53025	ZNF595;ZNF718	ZNF595 (-185)		TSS1500;TSS1500	0.108601	0.0298163	1.11472	0.000270181	++
		cg26385085	chr4	53109	ZNF718;ZNF595	ZNF595 (-101)		TSS200;TSS200	0.115479	0.0282216	1.12241	4.27936e-05	++
		cg22523743	chr4	53115	ZNF718;ZNF595	ZNF595 (-95)		TSS200;TSS200	0.0917069	0.0366768	1.09604	0.0124051	++
		cg05688348	chr4	53146	ZNF718;ZNF595	ZNF595 (-64)	N_Shore	TSS200;TSS200	0.0666903	0.0258643	1.06896	0.00992392	++
		cg18727948	chr4	53233	ZNF718;ZNF595;ZNF595	ZNF595 (+24)	Island	TSS200;1stExon;5'UTR	0.0897709	0.0339548	1.09392	0.00819737	++
		cg09015566	chr4	53264	ZNF718;ZNF595;ZNF595	ZNF595 (+55)		TSS200;1stExon;5'UTR	0.0489009	0.0308727	1.05012	0.113205	++
		cg06614206	chr4	53270	ZNF718;ZNF595;ZNF595	ZNF595 (+61)		TSS200;1stExon;5'UTR	0.0735459	0.0379549	1.07632	0.0526576	++
	chr3:111717793-111718245	cg14770958	chr3	111717793	TAGLN3;TAGLN3;TAGLN3;TAGLN3;TAGLN3	TAGLN3 (+208)		1stExon;5'UTR;TSS1500;1stExon;5'UTR	-0.100186	0.0385888	0.904669	0.00942462	--
		cg20925462	chr3	111717806	TAGLN3;TAGLN3;TAGLN3;TAGLN3;TAGLN3	TAGLN3 (+221)		TSS200;1stExon;5'UTR;1stExon;5'UTR	-0.100441	0.0360269	0.904438	0.00530422	--
		cg08570199	chr3	111717865	TAGLN3;TAGLN3;TAGLN3;TAGLN3;TAGLN3	TAGLN3 (+280)		1stExon;1stExon;5'UTR;5'UTR;TSS200	-0.155806	0.0454913	0.855725	0.000614896	--
		cg14098532	chr3	111717874	TAGLN3;TAGLN3;TAGLN3;TAGLN3;TAGLN3	TAGLN3 (+289)		TSS200;1stExon;5'UTR;1stExon;5'UTR	-0.132446	0.0733364	0.87595	0.0709176	--
		cg10053169	chr3	111717999	TAGLN3;TAGLN3;TAGLN3	TAGLN3 (+414)		5'UTR;5'UTR;TSS200	-0.0898866	0.0381171	0.914035	0.0183653	--
		cg19778003	chr3	111718062	TAGLN3;TAGLN3;TAGLN3;TAGLN3	TAGLN3 (+477)		1stExon;5'UTR;5'UTR;5'UTR	-0.0813756	0.0273816	0.921847	0.00295959	--
		cg20126106	chr3	111718135	TAGLN3;TAGLN3;TAGLN3;TAGLN3	TAGLN3 (+550)		1stExon;5'UTR;5'UTR;5'UTR	-0.15332	0.0568942	0.857855	0.00704243	--
		cg18998911	chr3	111718245	TAGLN3;TAGLN3;TAGLN3;TAGLN3	TAGLN3 (+660)		1stExon;5'UTR;5'UTR;5'UTR	-0.0773123	0.0277459	0.925601	0.00532898	--
	chr17:6899085-6899577	cg19536664	chr17	6899085	ALOX12	ALOX12 (-299)		TSS1500	-0.0227449	0.0141874	0.977512	0.108896	--
		cg05215272	chr17	6899095	ALOX12	ALOX12 (-289)		TSS1500	-0.0529384	0.017702	0.948438	0.00278492	--
		cg14375499	chr17	6899207	ALOX12	ALOX12 (-177)		TSS200	-0.0465555	0.0168792	0.954512	0.00581288	--
		cg03760483	chr17	6899297	ALOX12	ALOX12 (-87)		TSS200	-0.0353258	0.0153186	0.965291	0.0211067	--
		cg03404566	chr17	6899310	ALOX12	ALOX12 (-74)		TSS200	-0.0380212	0.0166513	0.962693	0.0224081	--
		cg03762994	chr17	6899332	ALOX12	ALOX12 (-52)		TSS200	-0.0482026	0.0194231	0.952941	0.0130753	--
		cg09737314	chr17	6899359	ALOX12	ALOX12 (-25)	Island	TSS200	-0.0413808	0.0158878	0.959464	0.00919893	--
		cg03407747	chr17	6899364	ALOX12	ALOX12 (-20)		TSS200	-0.0386663	0.0150273	0.962072	0.01008	--
		cg21237687	chr17	6899380	ALOX12	ALOX12 (-4)		TSS200	-0.033779	0.0140156	0.966785	0.0159481	--
		cg12262378	chr17	6899522	ALOX12	ALOX12 (+139)		1stExon	-0.0422562	0.0189935	0.958624	0.0260963	--
		cg02493798	chr17	6899577	ALOX12	ALOX12 (+194)		Body	-0.0403935	0.0167279	0.960411	0.0157466	--

## Sheet: S5
	Supplementary Table 5 In male samples, a total of 24 DMRs were significantly associated with AD diagnosis at 5% Sidak corrected P-value. Among them, 7 DMRs overlapped with enhancer regions from Nasser et al. study (Nature 2021; PMID: 33828297) (Enhancer = TRUE). Highlighted in red are DMRs that mapped to promoter regions. Direction indicates hypermethylation (+) or hypomethylation (-) in AD subje…
	DMR	Direction	n_probes	P-value	Sidak-P	GREAT_annotation	UCSC_RefGene_Name	UCSC_RefGene_Group	Relation_to_Island	Enhancer	Sig. in sex-combined blood sample analysis (Silva et al. 2022)	Sig. in sex-specific brain samples analysis (Zhang et al. 2021; PMID: 33902726)	Sig. in Yusipov et al. (2020)	Sig. in McCartney et al. (2020)
	chr1:205819088-205819609	-	11	5.62e-12	8.15e-09	PM20D1 (-104)	PM20D1	1stExon;5'UTR;TSS1500;TSS200	Island;S_Shore	0	1	0	0	0
	chr3:182817190-182817626	-	12	9.96e-12	1.73e-08	MCCC1 (-33)	MCCC1	1stExon;5'UTR;TSS1500;TSS200	Island;S_Shore	0	0	0	0	0
	chr19:42811017-42811173	-	4	3.66e-11	1.77e-07	PAFAH1B3 (-4166);PRR19 (-1831)	PRR19	5'UTR	Island	0	0	0	0	0
	chr17:36997420-36997740	+	8	3.72e-09	8.8e-06	CWC25 (-15846);RPL23 (+12516)	C17orf98	1stExon;Body;TSS200	Island;N_Shore;S_Shore	0	0	0	0	0
	chr15:91473059-91473511	+	9	1.08e-08	1.8e-05	HDDC3 (+2491);MAN2A2 (+25865)	UNC45A	1stExon;5'UTR;TSS1500;TSS200	Island;N_Shore	1	0	0	0	0
	chr18:76674571-76674796	-	3	1.18e-08	3.96e-05	SALL3 (-65591)			Island	0	0	0	0	0
	chr13:110319562-110319607	+	3	2.13e-08	0.0003577	IRS2 (+119330)			OpenSea	0	0	0	0	0
	chr17:7253308-7253720	+	7	7.22e-08	0.0001325	TMEM95 (-4983);KCTD11 (-1694)	ACAP1;KCTD11	Body;ExonBnd;TSS1500	Island	1	0	0	0	0
	chr8:102236522-102236831	-	5	1.08e-07	0.000264	GRHL2 (-267983);ZNF706 (-19162)			Island	0	0	0	0	0
	chr10:14051636-14052028	-	6	1.57e-07	0.0003032	FRMD4A (+321051);PRPF18 (+422905)	FRMD4A	Body	OpenSea	1	0	0	0	0
	chr17:2951666-2951875	+	5	1.83e-07	0.0006607	OR1D5 (+15130);RAP1GAP2 (+252039)			N_Shore	0	0	0	0	0
	chr1:206785995-206786180	+	5	2.5e-07	0.001022	EIF2D (-184)	EIF2D;LGTN	TSS1500;TSS200	Island;S_Shore	0	1	0	0	0
	chr6:41207376-41207506	+	3	2.88e-07	0.00167	TREML4 (+11379);TREM1 (+47016)			OpenSea	0	0	0	0	0
	chr1:58898552-58898793	+	3	4.64e-07	0.001453	OMA1 (+113799)			OpenSea	1	0	0	0	0
	chr16:86331509-86331661	-	3	7.65e-07	0.003798	FOXF1 (-212548);IRF8 (+399176)			OpenSea	0	0	0	0	0
	chr12:48690915-48691036	+	3	1.53e-06	0.009514	OR10AD1 (-93806);H1FNT (-31787)			OpenSea	0	0	0	0	0
	chrX:10851627-10851874	-	4	1.66e-06	0.005053	HCCS (-277670);MID1 (-263077)	MID1	1stExon;5'UTR;TSS200	OpenSea	0	0	0	0	0
	chr6:166876736-166876890	+	3	1.75e-06	0.008564	MPC1 (-80327);RPS6KA2 (+399226)	RPS6KA2	Body	OpenSea	1	0	0	0	0
	chr10:134068305-134068464	-	3	1.84e-06	0.008712	STK32C (+53059);DPYSL4 (+67981)	STK32C	Body	N_Shelf	0	0	0	0	0
	chr20:60860733-60860984	-	3	1.95e-06	0.005865	ADRM1 (-17202);OSBPL2 (+47279)	OSBPL2	Body	Island	1	1	0	0	0
	chr2:169653213-169653384	+	3	2.71e-06	0.01193	NOSTRIN (-1362)	NOSTRIN	5'UTR	OpenSea	1	0	0	0	0
	chr16:89894098-89894329	-	4	6.07e-06	0.01968	SPIRE2 (-702)	SPIRE2	TSS1500	Island;N_Shore	0	0	0	0	0
	chr7:100964966-100965093	+	3	7.05e-06	0.04109	RABL5 (+54)	IFT22;RABL5	1stExon;5'UTR	Island	0	0	0	0	0
	chr17:7255461-7255624	+	3	9.16e-06	0.04157	TMEM95 (-2954);KCTD11 (+335)	KCTD11	1stExon;5'UTR	Island	0	0	0	0	0

## Sheet: S6
	Supplementary Table 6 CpGs within the top 10 most significant DMRs in males. Direction indicates hypermethylation (+) or hypomethylation (-) in AD samples in the ADNI and AIBL datasets.
									sex-specific meta-analysis
	DMR	cpg	chr	pos	UCSC_RefGene_Name	GREAT_annotation	UCSC.Relation_to_Island	UCSC_RefGene_Group	estimate	se	OR	pValue	direction
	chr1:205819088-205819609	cg26354017	chr1	205819088	PM20D1	PM20D1 (+157)	Island	1stExon	-0.0145949	0.0051458	0.985511	0.0045642	--
		cg14159672	chr1	205819179	PM20D1	PM20D1 (+66)		1stExon	-0.0126844	0.00451	0.987396	0.00491585	--
		cg14893161	chr1	205819251	PM20D1;PM20D1	PM20D1 (-7)		5'UTR;1stExon	-0.0137688	0.00483257	0.986326	0.00438347	--
		cg07533224	chr1	205819345	PM20D1	PM20D1 (-101)		TSS200	-0.0120677	0.00451651	0.988005	0.00754232	--
		cg12898220	chr1	205819356	PM20D1	PM20D1 (-112)		TSS200	-0.0119813	0.00456524	0.98809	0.00867861	--
		cg05841700	chr1	205819383	PM20D1	PM20D1 (-139)	S_Shore	TSS200	-0.0128391	0.00526891	0.987243	0.0148191	--
		cg11965913	chr1	205819406	PM20D1	PM20D1 (-162)		TSS200	-0.0139353	0.00459588	0.986161	0.00242845	--
		cg07167872	chr1	205819463	PM20D1	PM20D1 (-219)		TSS200	-0.0143892	0.00486446	0.985714	0.00309625	--
		cg24503407	chr1	205819492	PM20D1	PM20D1 (-248)		TSS1500	-0.0132556	0.00476574	0.986832	0.00541208	--
		cg16334093	chr1	205819600	PM20D1	PM20D1 (-356)		TSS1500	-0.0178481	0.00660615	0.98231	0.0068978	--
		cg07157834	chr1	205819609	PM20D1	PM20D1 (-365)		TSS1500	-0.0166469	0.00697935	0.983491	0.0170714	--
	chr3:182817190-182817626	cg02616966	chr3	182817190	MCCC1	MCCC1 (+185)		1stExon	-0.0647216	0.0226413	0.937328	0.00425555	--
		cg04991337	chr3	182817223	MCCC1	MCCC1 (+152)		1stExon	-0.062358	0.0228968	0.939546	0.00646072	--
		cg07464924	chr3	182817250	MCCC1;MCCC1	MCCC1 (+125)	Island	1stExon;5'UTR	-0.0665178	0.0248352	0.935646	0.00739827	--
		cg00161968	chr3	182817338	MCCC1;MCCC1	MCCC1 (+37)		1stExon;5'UTR	-0.0587768	0.0213595	0.942917	0.0059272	--
		cg05496383	chr3	182817381	MCCC1	MCCC1 (-7)		TSS200	-0.0641112	0.0225485	0.937901	0.00446546	--
		cg00890010	chr3	182817389	MCCC1	MCCC1 (-15)		TSS200	-0.0657718	0.024036	0.936345	0.00621181	--
		cg03318940	chr3	182817448	MCCC1	MCCC1 (-74)		TSS200	-0.0562894	0.0236438	0.945266	0.0172785	--
		cg22801868	chr3	182817454	MCCC1;MCCC1;MCCC1;MCCC1	MCCC1 (-80)		TSS1500;TSS200;TSS200;TSS200	-0.0660066	0.0259888	0.936125	0.0110914	--
		cg08395365	chr3	182817479	MCCC1	MCCC1 (-105)		TSS200	-0.0801851	0.0303061	0.922945	0.00814877	--
		cg23166970	chr3	182817578	MCCC1	MCCC1 (-204)		TSS1500	-0.104041	0.040381	0.901189	0.00998128	--
		cg22211233	chr3	182817584	MCCC1	MCCC1 (-210)		TSS1500	-0.0971719	0.0367475	0.9074	0.00818569	--
		cg03344955	chr3	182817626	MCCC1	MCCC1 (-252)		TSS1500	-0.0922739	0.0342393	0.911855	0.00703947	--
	chr19:42811017-42811173	cg14242928	chr19	42811017	PRR19	PAFAH1B3 (-4089);PRR19 (-1909)		5'UTR	-0.0587007	0.0157798	0.942989	0.000199228	--
		cg01127878	chr19	42811035	PRR19	PAFAH1B3 (-4107);PRR19 (-1891)		5'UTR	-0.102144	0.0253761	0.9029	5.69287e-05	--
		cg08835342	chr19	42811090	PRR19	PAFAH1B3 (-4162);PRR19 (-1836)		5'UTR	-0.0690597	0.0196271	0.933271	0.000433858	--
		cg19302410	chr19	42811173	PRR19	PAFAH1B3 (-4245);PRR19 (-1753)	Island	5'UTR	-0.0769686	0.0214173	0.925919	0.000325942	--
	chr17:36997420-36997740	cg19817652	chr17	36997420	C17orf98	CWC25 (-15687);RPL23 (+12676)	N_Shore	Body	0.0321717	0.0110224	1.03269	0.00351438	++
		cg20084219	chr17	36997449	C17orf98	CWC25 (-15716);RPL23 (+12647)		1stExon	0.0296431	0.00906212	1.03009	0.00107129	++
		cg04487205	chr17	36997563	C17orf98	CWC25 (-15830);RPL23 (+12533)		1stExon	0.0309367	0.0117275	1.03142	0.00834081	++
		cg19760250	chr17	36997627	C17orf98	CWC25 (-15894);RPL23 (+12469)	Island	1stExon	0.0352861	0.0127756	1.03592	0.00574504	++
		cg18343108	chr17	36997710	C17orf98	CWC25 (-15977);RPL23 (+12386)	S_Shore	TSS200	0.0296502	0.0137861	1.03009	0.0314973	++
		cg23290482	chr17	36997720	C17orf98	CWC25 (-15987);RPL23 (+12376)		TSS200	0.0372199	0.0134535	1.03792	0.00566526	++
		cg12552293	chr17	36997731	C17orf98	CWC25 (-15998);RPL23 (+12365)		TSS200	0.0278144	0.0150449	1.0282	0.0644932	++
		cg21852429	chr17	36997740	C17orf98	CWC25 (-16007);RPL23 (+12356)		TSS200	0.0439826	0.0166262	1.04496	0.00816008	++
	chr15:91473059-91473511	cg08939371	chr15	91473059	UNC45A	HDDC3 (+2717);MAN2A2 (+25640)		TSS1500	0.0743698	0.0289802	1.07721	0.0102812	++
		cg18724928	chr15	91473091	UNC45A	HDDC3 (+2685);MAN2A2 (+25672)		TSS1500	0.0730281	0.0275313	1.07576	0.0079887	++
		cg18472881	chr15	91473103	UNC45A	HDDC3 (+2673);MAN2A2 (+25684)		TSS1500	0.0740365	0.0270465	1.07685	0.00619306	++
		cg17046295	chr15	91473167	UNC45A	HDDC3 (+2609);MAN2A2 (+25748)		TSS1500	0.0582517	0.0232705	1.05998	0.012306	++
		cg03291024	chr15	91473291	UNC45A	HDDC3 (+2485);MAN2A2 (+25872)	N_Shore	TSS200	0.0711	0.0256867	1.07369	0.00564059	++
		cg13778201	chr15	91473365	UNC45A	HDDC3 (+2411);MAN2A2 (+25946)		TSS200	0.0516314	0.0203588	1.05299	0.0112102	++
		cg08267442	chr15	91473386	UNC45A	HDDC3 (+2390);MAN2A2 (+25967)		TSS200	0.0824647	0.0362514	1.08596	0.0229181	++
		cg01351822	chr15	91473475	UNC45A;UNC45A	HDDC3 (+2301);MAN2A2 (+26056)	Island	5'UTR;1stExon	0.0266622	0.0153227	1.02702	0.081852	++
		cg16414568	chr15	91473511	UNC45A	HDDC3 (+2265);MAN2A2 (+26092)		5'UTR	0.0451291	0.0197821	1.04616	0.02253	++
	chr18:76674571-76674796	cg16189953	chr18	76674571		SALL3 (-65704)	Island		-0.0403866	0.0142557	0.960418	0.00461115	--
		cg02362631	chr18	76674731		SALL3 (-65544)			-0.060641	0.0164286	0.941161	0.000223221	--
		cg07621803	chr18	76674796		SALL3 (-65479)			-0.0653773	0.0153075	0.936714	1.9465e-05	--
	chr17:7253308-7253720	cg06721232	chr17	7253308	ACAP1	KCTD11 (-1900)		Body	0.0443902	0.0192622	1.04539	0.021193	++
		cg25900902	chr17	7253340	ACAP1	KCTD11 (-1868)		Body	0.0293578	0.0149573	1.02979	0.0496723	++
		cg07925670	chr17	7253489	ACAP1	KCTD11 (-1719)		Body	0.0412327	0.0142838	1.04209	0.00389339	++
		cg20217592	chr17	7253521	ACAP1	TMEM95 (-4976);KCTD11 (-1687)		Body	0.0260229	0.0107134	1.02636	0.0151399	++
		cg15713546	chr17	7253539	ACAP1;ACAP1	TMEM95 (-4958);KCTD11 (-1669)		ExonBnd;Body	0.0511431	0.0186491	1.05247	0.00609946	++
		cg02448825	chr17	7253585	ACAP1	TMEM95 (-4912);KCTD11 (-1623)		Body	0.0372733	0.0132512	1.03798	0.00491092	++
		cg02676175	chr17	7253720	KCTD11;ACAP1	TMEM95 (-4777);KCTD11 (-1488)	Island	TSS1500;Body	0.0254597	0.00949058	1.02579	0.00730467	++
	chr8:102236522-102236831	cg02168442	chr8	102236522		GRHL2 (-268138);ZNF706 (-19008)			-0.0356395	0.0112932	0.964988	0.00160042	--
		cg16058797	chr8	102236617		GRHL2 (-268043);ZNF706 (-19103)			-0.0307232	0.0112022	0.969744	0.00609551	--
		cg13211302	chr8	102236731		GRHL2 (-267929);ZNF706 (-19217)			-0.0439361	0.0145924	0.957015	0.00260486	--
		cg03250224	chr8	102236794		GRHL2 (-267866);ZNF706 (-19280)			-0.0375462	0.0154249	0.96315	0.014928	--
		cg23042086	chr8	102236831		GRHL2 (-267829);ZNF706 (-19317)			-0.0446522	0.0172499	0.95633	0.00963816	--
	chr10:14051636-14052028	cg26984593	chr10	14051636	FRMD4A	FRMD4A (+321247);PRPF18 (+422710)		Body	-0.0209332	0.0134721	0.979284	0.120228	--
		cg08734931	chr10	14051649	FRMD4A	FRMD4A (+321234);PRPF18 (+422723)		Body	-0.0149408	0.00895061	0.98517	0.095067	--
		cg02284273	chr10	14051679	FRMD4A	FRMD4A (+321204);PRPF18 (+422753)		Body	-0.0255334	0.012007	0.97479	0.0334578	--
		cg03179435	chr10	14051821	FRMD4A	FRMD4A (+321062);PRPF18 (+422895)		Body	-0.028478	0.00922199	0.971924	0.00201472	--
		cg19998150	chr10	14051838	FRMD4A	FRMD4A (+321045);PRPF18 (+422912)		Body	-0.046855	0.0140199	0.954226	0.000831659	--
		cg21371809	chr10	14052028	FRMD4A	FRMD4A (+320855);PRPF18 (+423102)		Body	-0.049679	0.0126772	0.951535	8.90028e-05	--
	chr13:110319562-110319607	cg16896868	chr13	110319562		IRS2 (+119353)			0.0472582	0.0126971	1.04839	0.000197679	++
		cg24915592	chr13	110319578		IRS2 (+119337)			0.077671	0.0184845	1.08077	2.64613e-05	++
		cg15975806	chr13	110319607		IRS2 (+119308)			0.0392951	0.0145929	1.04008	0.00708646	++

## Sheet: S7
	Supplementary Table 7 Information on brain samples used in cross-tissue meta-analysis
		male brain samples dataset						female brain samples dataset
		sample sizes						sample sizes
	Braak stage	ROSMAP	London	Mt Sinai	Gasparoni		Braak stage	ROSMAP	London	Mt Sinai	Gasparoni
	0-2	73	12	29	14		0-2	72	15	27	6
	3-4	147	7	12	1		3-4	273	11	31	7
	5-6	45	24	12	12		5-6	116	38	30	16
	CERAD						CERAD
	1 (definite)	64	-	-	-		1 (definite)	157	-	-	-
	2 (probable)	92	-	-	-		2 (probable)	148	-	-	-
	3 (possible)	28	-	-	-		3 (possible)	47	-	-	-
	4 (no AD)	81	-	-	-		4 (no AD)	109	-	-	-
	Clinical Diagnosis						Clinical Diagnosis
	Control	86	12	33	15		Control	143	12	34	9
	MCI	68	-	-	-		MCI	103	-	-	-
	AD	103	17	20	12		AD	204	36	54	20
	Other	8	14	-			Other	11	16	-
	PMI mean(std)	7.7 (7.14)	-	-	-		PMI mean(std)	7.38 (4.88)	-	-	-
	PMI: post-mortem interval

## Sheet: S8
	Supplementary Table 8 Results of analysis of female samples. In (a) and (b), we analyzed matched DNAm-RNA from the ADNI dataset (adni.loni.usc.edu), and tested association of DNA methylation at significant CpGs with expression levels of genes located nearby. At 5% FDR, for CpGs in the promoter regions (i.e., within +/- 2k bp from TSS), DNAm at 23 CpGs (mapped to 5 DMRs) were significantly associa…
	(a) Females - CpGs in the promoter region
	DNAm		target gene			DNAm vs. RNA associations
						in blood samples
	probeID	location	symbol	gene_ID	distance to TSS	estimate	P-value	FDR
	CpGs located within AD-associated DMRs from comb-p analysis
	cg14870271	chr17:76976010	LGALS3BP	ENSG00000108679	179	-0.403566	5.92081e-07	5.45604e-05
	cg04927537	chr17:76976091	LGALS3BP	ENSG00000108679	98	-0.394818	8.66038e-07	5.45604e-05
	cg02652597	chr2:85811292	VAMP5	ENSG00000168899	-237	-0.355043	4.24728e-05	0.00133789
	cg11202345	chr17:76976057	LGALS3BP	ENSG00000108679	132	-0.330663	3.52664e-05	0.00133789
	cg25178683	chr17:76976267	LGALS3BP	ENSG00000108679	-75	-0.326894	7.67343e-05	0.0019337
	cg16865965	chr2:85811662	VAMP5	ENSG00000168899	130	-0.338969	0.000110464	0.00231975
	cg22713958	chr17:76976245	LGALS3BP	ENSG00000108679	-53	-0.266978	0.000777502	0.013995
	cg05215272	chr17:6899095	ALOX12	ENSG00000108839	-287	-0.307158	0.000916761	0.014439
	cg19536664	chr17:6899085	ALOX12	ENSG00000108839	-297	-0.293678	0.00134751	0.017568
	cg11108890	chr2:85811471	VAMP5	ENSG00000168899	-58	-0.283915	0.00139429	0.017568
	cg03762994	chr17:6899332	ALOX12	ENSG00000108839	-50	-0.281165	0.00228021	0.0201428
	cg23691961	chr4:46126373	GABRG1	ENSG00000163285	-274	0.285699	0.00225067	0.0201428
	cg03760483	chr17:6899297	ALOX12	ENSG00000108839	-85	-0.282759	0.00222206	0.0201428
	cg03404566	chr17:6899310	ALOX12	ENSG00000108839	-72	-0.282138	0.00239795	0.0201428
	cg14375499	chr17:6899207	ALOX12	ENSG00000108839	-175	-0.289592	0.00188683	0.0201428
	cg09737314	chr17:6899359	ALOX12	ENSG00000108839	-23	-0.269005	0.00369236	0.0258465
	cg21237687	chr17:6899380	ALOX12	ENSG00000108839	-2	-0.272892	0.00352925	0.0258465
	cg20925462	chr3:111717806	TAGLN3	ENSG00000144834	294	0.257813	0.00366276	0.0258465
	cg25362339	chr2:85811413	VAMP5	ENSG00000168899	-116	-0.246123	0.00536197	0.0355583
	cg12262378	chr17:6899522	ALOX12	ENSG00000108839	137	-0.251026	0.00637399	0.0401561
	cg03407747	chr17:6899364	ALOX12	ENSG00000108839	-18	-0.249044	0.00725798	0.0420714
	cg16332065	chr4:46126253	GABRG1	ENSG00000163285	-154	0.252338	0.0073458	0.0420714
	cg19513321	chr2:85811432	VAMP5	ENSG00000168899	-97	-0.231008	0.00848671	0.0464924
	(b) Females - CpGs located in distal regions
	DNAm		target gene			DNAm vs. RNA associations
						in blood samples
	probeID	location	symbol	gene_ID	distance to TSS	estimate	P-value	FDR
	CpGs located within AD-associated DMRs from comb-p analysis
	cg00271210	chr6:167070053	RNASET2	ENSG00000026297	300624	0.402469	9.10514e-06	0.00476199
	(c) Females - target genes significantly associated with AD neuropathology (Braak stage) in prefrontal cortex samples
		fixed effects meta-analysis
	Gene	estimate	standard error	P-value	FDR
	LGALS3BP	0.0861154	0.0304066	0.00462391	0.0218008
	RNASET2	0.114023	0.0289504	8.2e-05	0.000824727
	TAGLN3	-0.184297	0.0408172	6.33e-06	0.000105218
	VAMP5	0.0795489	0.0203452	9.23e-05	0.000908943
	ALOX12	-0.0851343	0.0234876	0.000289348	0.00228419

## Sheet: S9
	Supplementary Table 9 Results of analysis of male samples with matched DNAm-RNA data in the ADNI dataset. In (a) and (b), we tested association of DNA methylation at significant CpGs with expression levels of genes located nearby. At 5% FDR, for CpGs in the promoter regions (i.e., within +/- 2k bp from TSS), DNAm at 12 CpGs (mapped to 2 DMRs) were significantly associated with expressions of thei…
	(a) Males - CpGs in the promoter region
	DNAm		target gene			DNAm vs. RNA associations
						in blood samples
	probeID	location	symbol	gene_ID	distance to TSS	estimate	P-value	FDR
	CpGs located within AD-associated DMRs from comb-p analysis
	cg07167872	chr1:205819463	PM20D1	ENSG00000162877	-202	-0.581154	5.10703e-15	2.14495e-13
	cg11965913	chr1:205819406	PM20D1	ENSG00000162877	-145	-0.563779	1.55431e-14	3.26406e-13
	cg14893161	chr1:205819251	PM20D1	ENSG00000162877	7	-0.561983	2.86438e-14	4.01013e-13
	cg26354017	chr1:205819088	PM20D1	ENSG00000162877	170	-0.554184	6.30607e-14	5.2971e-13
	cg24503407	chr1:205819492	PM20D1	ENSG00000162877	-231	-0.552511	6.03961e-14	5.2971e-13
	cg14159672	chr1:205819179	PM20D1	ENSG00000162877	79	-0.546618	1.84741e-13	1.10845e-12
	cg07533224	chr1:205819345	PM20D1	ENSG00000162877	-84	-0.545222	1.80966e-13	1.10845e-12
	cg12898220	chr1:205819356	PM20D1	ENSG00000162877	-95	-0.543845	2.15383e-13	1.13076e-12
	cg05841700	chr1:205819383	PM20D1	ENSG00000162877	-122	-0.534966	4.94493e-13	2.30764e-12
	cg16334093	chr1:205819600	PM20D1	ENSG00000162877	-339	-0.503109	1.84477e-11	7.74803e-11
	cg07157834	chr1:205819609	PM20D1	ENSG00000162877	-348	-0.480117	1.48483e-10	5.66935e-10
	cg03407547	chr17:7255461	KCTD11	ENSG00000213859	252	-0.206678	0.00776333	0.0271716
	(b) Males - CpGs located in distal regions
	DNAm		target gene			DNAm vs. RNA associations
						in blood samples
	probeID	location	symbol	gene_ID	distance to TSS	estimate	P-value	FDR
	CpGs located within AD-associated DMRs from comb-p analysis
	cg05201403	chr10:134068446	STK32C	ENSG00000165752	76903	-0.612992	4.44089e-16	1.85185e-13
	cg27145048	chr10:134068464	STK32C	ENSG00000165752	76885	-0.606748	1.33227e-15	2.77778e-13
	cg08867390	chr10:134068305	STK32C	ENSG00000165752	77044	-0.527352	2.7796e-11	3.02044e-09
	cg03513464	chr1:58898672	TACSTD2	ENSG00000184292	144492	-0.51959	2.8973e-11	3.02044e-09
	cg14560369	chr1:58898552	TACSTD2	ENSG00000184292	144612	-0.49019	2.64644e-10	2.20713e-08
	cg10708189	chr1:58898793	TACSTD2	ENSG00000184292	144371	-0.499016	3.22076e-10	2.23843e-08
	cg21285383	chr16:89894308	FANCA	ENSG00000187741	-11242	0.311613	0.000134378	0.00791882
	cg07402062	chr16:89894098	FANCA	ENSG00000187741	-11032	0.306236	0.00015192	0.00791882
	cg14431490	chr16:89894252	FANCA	ENSG00000187741	-11186	0.287466	0.000481393	0.0223045
	cg03388025	chr16:89894329	FANCA	ENSG00000187741	-11263	0.268275	0.00113277	0.0472365
	CpG selected in cross-tissue analysis
	cg08900409	chr19:18475669	PGPEP1	ENSG00000130517	24271	-0.2459	0.00155207	0.021729
	cg16106427	chr10:134045609	STK32C	ENSG00000165752	99740	0.269624	0.0012551	0.021729
	cg25674286	chr1:112046915	OVGP1	ENSG00000085465	-76515	-0.267445	0.000728142	0.021729
	(c) Males - target genes significantly associated with AD in prefrontal cortex samples
		fixed effects meta-analysis
	Gene	estimate	standard error	P-value	FDR
	PGPEP1	0.0477832	0.0137251	0.000498736	0.00214464
	KCTD11	0.0861318	0.0163979	1.5e-07	1.37e-06
	STK32C	-0.120986	0.0176288	6.74e-12	1.95e-10
	FANCA	-0.0351804	0.0125691	0.00512677	0.0173982

## Sheet: S10
	Supplementary 10 In femlaes, a total of 64 CpG - mQTL pairs were significant in both brain and blood samples analyses. The blood mQTLs and brain mQTLs were obtained from the GoDMC database and xQTL server, respectively.
	CpG-SNP	Annotations for CpGs								Annotations for SNPs			Blood mQTLs																							Brain mQTLs
		CpG	UCSC_RefGene_Group	UCSC_RefGene_Accession	UCSC_RefGene_Name	Relation_to_Island	chr	start	end	SNP	SNPid	cpg_SNP_distance	beta_a1	se	pval	samplesize	allele1	allele2	freq_a1	freq_se	cistrans	num_studies	direction	hetisq	hetchisq	hetpval	tausq	beta_are_a1	se_are	pval_are	se_mre	pval_mre	chunk	clumped	sig	SpearmanRho	pValue
	cg02354658_chr5:95152085	cg02354658	3'UTR;3'UTR	NM_001118890;NM_002064	GLRX;GLRX		chr5	95151391	95151392	chr5:95152085	rs6556883	693	-0.952792	0.0090614	0	24994	A	G	0.2133	0.0313	TRUE	33	-------?-?--------------?-----------	85.1	215.117	5.136e-29	0.015717	-0.93833	0.0243906	9.88131291682493e-324	0.0609141	3.793e-55	94	FALSE	1	-0.462431	3.57126e-26
	cg02354658_chr5:95156318	cg02354658	3'UTR;3'UTR	NM_001118890;NM_002064	GLRX;GLRX		chr5	95151391	95151392	chr5:95156318	rs60682160	4926	-0.915845	0.0087787	0	26457	G	C	0.2239	0.0332	TRUE	34	+++++++?++++++++++++++++?+++++++++++	82.2	185.694	3.472e-23	0.0122794	-0.903944	0.0216778	0	0.0493987	9.849e-77	94	FALSE	1	-0.454298	3.27792e-25
	cg02354658_chr5:95149655	cg02354658	3'UTR;3'UTR	NM_001118890;NM_002064	GLRX;GLRX		chr5	95151391	95151392	chr5:95149655	rs2007	1737	-0.80977	0.0137746	0	10760	C	G	0.2472	0.1357	TRUE	15	-??-+?-?--?--??-????--????-?-??--???	98.9	1331.05	1.126e-275	0.272838	-0.792889	0.135795	5.256e-09	1.30962	0.5364	94	FALSE	1	0.472176	2.31619e-27
	cg02354658_chr5:95154210	cg02354658	3'UTR;3'UTR	NM_001118890;NM_002064	GLRX;GLRX		chr5	95151391	95151392	chr5:95154210	rs1252439926	2818	-0.791084	0.0092072	0	23867	G	C	0.252	0.0301	TRUE	32	+++++++?+?++++++++++++++?++++++++?++	79.8	153.49	3.696e-18	0.0108767	-0.777181	0.0213982	7.83e-289	0.0455874	1.868e-67	94	FALSE	1	-0.376283	3.44789e-17
	cg04055490_chr17:8054860	cg04055490				N_Shore	chr17	8059012	8059013	chr17:8054860	rs2585398	4153	0.525406	0.0086873	0	23290	C	A	0.4397	0.0373	TRUE	30	-------?-?--------?-----?-??--------	83.7	177.769	2.595e-23	0.0118334	0.512834	0.022531	1.11e-114	0.0532529	5.831e-23	161	FALSE	1	0.469342	5.17897e-27
	cg04055490_chr17:8062199	cg04055490				N_Shore	chr17	8059012	8059013	chr17:8062199	rs959303	3186	0.741855	0.0082226	0	25833	C	T	0.3164	0.0343	TRUE	33	------?-----------?-------?---------	89.8	314.17	4.443e-48	0.0199858	0.724001	0.0267043	7.14e-162	0.0807276	3.943e-20	161	FALSE	1	-0.620938	0
	cg04055490_chr17:8058814	cg04055490				N_Shore	chr17	8059012	8059013	chr17:8058814	rs3027169	199	0.540738	0.0099496	0	25525	C	A	0.2301	0.0236	TRUE	32	----------------+-?-----?-??--------	67.3	94.9027	2.118e-08	0.0066433	0.532773	0.0184548	2.93e-183	0.0304594	1.642e-70	161	FALSE	1	-0.466385	1.18968e-26
	cg04055490_chr17:8061708	cg04055490				N_Shore	chr17	8059012	8059013	chr17:8061708	rs4792268	2695	0.768963	0.0165415	0	24659	G	A	0.0774	0.0218	TRUE	31	------?-----------?-----?-??--------	79.2	143.924	7.918e-17	0.0327327	0.752928	0.0383213	6.043e-86	0.0793572	3.329e-22	161	FALSE	1	-0.350872	5.2729e-15
	cg04055490_chr17:8061337	cg04055490				N_Shore	chr17	8059012	8059013	chr17:8061337	rs4792267	2324	0.737428	0.0081054	0	26698	G	A	0.3163	0.0337	TRUE	34	------------------?-------?---------	89.9	325.677	7.767e-50	0.0201063	0.719898	0.0263559	2.85e-164	0.0799926	3.007e-20	161	FALSE	1	-0.620938	0
	cg04055490_chr17:8060195	cg04055490				N_Shore	chr17	8059012	8059013	chr17:8060195	rs3027164	1182	0.764383	0.015026	0	25543	T	A	0.0869	0.0216	TRUE	32	------------------?-----?-??--------	85.2	209.635	2.059e-28	0.042219	0.751115	0.0407724	8.728e-76	0.101612	5.372e-14	161	FALSE	1	-0.342467	2.52635e-14
	cg04055490_chr17:8062102	cg04055490				N_Shore	chr17	8059012	8059013	chr17:8062102	rs2278637	3089	0.736404	0.0081019	0	26706	G	T	0.3172	0.0335	TRUE	34	------------------?-------?---------	89.8	324.532	1.304e-49	0.0200095	0.718833	0.0262988	1.71e-164	0.0796766	2.41e-20	161	FALSE	1	-0.620938	0
	cg04055490_chr17:8060571	cg04055490				N_Shore	chr17	8059012	8059013	chr17:8060571	rs4792265	1558	0.764594	0.0150173	0	25543	C	A	0.087	0.0216	TRUE	32	------------------?-----?-??--------	85.3	210.619	1.347e-28	0.0424007	0.751494	0.0408403	1.295e-75	0.10203	6.689e-14	161	FALSE	1	-0.342467	2.52635e-14
	cg04055490_chr17:8062583	cg04055490				N_Shore	chr17	8059012	8059013	chr17:8062583	rs1150	3570	0.742345	0.0082268	0	25842	A	G	0.3161	0.0342	TRUE	33	++++++?+++++++++++?+++++++?+++++++++	89.8	313.606	5.735e-48	0.0199662	0.724319	0.0266949	3.99e-162	0.0806242	3.339e-20	161	FALSE	1	-0.620938	0
	cg04055490_chr17:8054759	cg04055490				N_Shore	chr17	8059012	8059013	chr17:8054759	rs2585399	4254	0.604533	0.0082264	0	25385	G	A	0.3882	0.0319	TRUE	32	-------?----------?-----?-?---------	88.3	266	3.627e-39	0.016692	0.58739	0.0250529	1.45e-121	0.0705875	1.087e-17	161	FALSE	1	-0.536488	0
	cg04055490_chr17:8060863	cg04055490				N_Shore	chr17	8059012	8059013	chr17:8060863	rs8075427	1850	0.748577	0.0102279	0	16817	T	G	0.3072	0.0344	TRUE	21	?++??++???++?++?++?+??++++?+?++??+++	91.6	237.735	3.358e-39	0.0246727	0.719043	0.0370145	4.655e-84	0.121577	7.402e-10	161	FALSE	1	-0.620938	0
	cg04055490_chr17:8059117	cg04055490				N_Shore	chr17	8059012	8059013	chr17:8059117	rs3027167	104	0.73923	0.0081961	0	26200	C	T	0.3136	0.0327	TRUE	33	------------------?-----?-?---------	90	320.212	2.877e-49	0.0202763	0.720722	0.02686	1.35e-158	0.0820157	2e-19	161	FALSE	1	-0.620938	0
	cg04055490_chr17:8056606	cg04055490				N_Shore	chr17	8059012	8059013	chr17:8056606	rs2518023	2407	0.769807	0.0152504	0	24688	T	G	0.0871	0.0215	TRUE	31	++++++?+++++++++++?+++++?+??++++++++	85.2	202.643	1.584e-27	0.0421113	0.758374	0.0414195	6.942e-75	0.103013	7.844e-14	161	FALSE	1	-0.342467	2.52635e-14
	cg04055490_chr17:8055723	cg04055490				N_Shore	chr17	8059012	8059013	chr17:8055723	rs3027172	3290	0.534175	0.0105421	0	22777	G	A	0.2325	0.0257	TRUE	29	----?--?-?------+-?-----?-??--------	70.1	93.5693	5.44e-09	0.007699	0.524435	0.0204537	5.45e-145	0.035229	6.224e-52	161	FALSE	1	-0.466385	1.18968e-26
	cg04055490_chr17:8057572	cg04055490				N_Shore	chr17	8059012	8059013	chr17:8057572	rs3027160	1441	0.542389	0.0098608	0	26014	C	T	0.2299	0.0235	TRUE	33	----------------+-?-------??--------	66.4	95.3003	3.302e-08	0.0064538	0.535088	0.0180245	1.14e-193	0.0293668	3.638e-76	161	FALSE	1	-0.466385	1.18968e-26
	cg04055490_chr17:8057367	cg04055490				N_Shore	chr17	8059012	8059013	chr17:8057367	rs2518022	1646	0.764779	0.0149884	0	25548	T	C	0.0874	0.0213	TRUE	32	++++++++++++++++++?+++++?+??++++++++	85.2	209.015	2.691e-28	0.041857	0.752359	0.0406156	1.326e-76	0.101058	3.798e-14	161	FALSE	1	-0.342467	2.52635e-14
	cg04055490_chr17:8061238	cg04055490				N_Shore	chr17	8059012	8059013	chr17:8061238	rs8076025	2225	0.734336	0.0150327	0	24716	T	C	0.0906	0.0247	TRUE	31	+++++++?++++++++++?+++++?+??++++++++	87.2	234.714	1.318e-33	0.0484761	0.721406	0.0438098	6.356e-61	0.117613	4.274e-10	161	FALSE	1	-0.342467	2.52635e-14
	cg04871807_chr5:95183722	cg04871807	TSS1500	NR_026936	C5orf27		chr5	95186505	95186506	chr5:95183722	rs80350612	2784	1.27092	0.017622	0	24267	T	C	0.0665	0.0326	TRUE	31	++++?+++++++++?++++++++??++++?++++++	81.9	166.073	8.83e-21	0.0444929	1.27255	0.0435702	1.58e-187	0.0975518	8.459e-39	193	FALSE	1	-0.430464	1.55641e-22
	cg04871807_chr5:95181959	cg04871807	TSS1500	NR_026936	C5orf27		chr5	95186505	95186506	chr5:95181959	rs77835228	4547	1.27282	0.0168815	0	26746	A	G	0.0654	0.0316	TRUE	34	++++?+++++++++++++++++++?+++++++++++	81.6	179.687	4.231e-22	0.043763	1.27542	0.041233	4.42e-210	0.0919206	1.328e-43	193	FALSE	1	-0.430464	1.55641e-22
	cg04871807_chr5:95185444	cg04871807	TSS1500	NR_026936	C5orf27		chr5	95186505	95186506	chr5:95185444	rs79465926	1062	1.27392	0.0168992	0	26744	T	C	0.0654	0.0316	TRUE	34	++++?+++++++++++++++++++?+++++++++++	81.5	178.636	6.541e-22	0.0435394	1.27667	0.0411499	2.5e-211	0.0914787	4.409e-44	193	FALSE	1	-0.430464	1.55641e-22
	cg04871807_chr5:95187231	cg04871807	TSS1500	NR_026936	C5orf27		chr5	95186505	95186506	chr5:95187231	rs12658997	725	1.27434	0.0169042	0	26743	A	G	0.0653	0.0316	TRUE	34	++++?+++++++++++++++++++?+++++++++++	81.4	177.716	9.577e-22	0.04329	1.27808	0.0410707	1.33e-212	0.0910344	1.593e-44	193	FALSE	1	-0.430464	1.55641e-22
	cg04871807_chr5:95186532	cg04871807	TSS1500	NR_026936	C5orf27		chr5	95186505	95186506	chr5:95186532	rs74970784	26	1.27368	0.0169085	0	26743	C	G	0.0651	0.0318	TRUE	34	++++?+++++++++++++++++++?+++++++++++	81.4	177.166	1.202e-21	0.043146	1.27784	0.0410176	4.55e-213	0.0907761	1.007e-44	193	FALSE	1	-0.430464	1.55641e-22
	cg06357748_chr12:1029362	cg06357748	Body	NM_134424	RAD52		chr12	1025529	1025530	chr12:1029362	rs11064591	3832	-0.676183	0.0141498	0	15243	G	A	0.1789	0.0393	TRUE	19	?++??+????++?++?++++??++?+???++??+++	62.6	48.1273	0.0001441	0.0065815	-0.665532	0.0250258	8e-156	0.0378328	1.917e-71	245	FALSE	1	0.304767	1.62362e-11
	cg06357748_chr12:1022115	cg06357748	Body	NM_134424	RAD52		chr12	1025529	1025530	chr12:1022115	rs7310449	3415	0.64313	0.0077466	0	27257	A	G	0.4521	0.0181	TRUE	35	++++++++++++++++++++++++?+++++++++++	77.9	153.785	3.622e-17	0.007499	0.629602	0.0172384	4.75e-292	0.0350384	3.011e-75	245	FALSE	1	0.323684	7.08553e-13
	cg06357748_chr12:1022679	cg06357748	Body	NM_134424	RAD52		chr12	1025529	1025530	chr12:1022679	rs6413436	2851	0.633839	0.0084467	0	24137	G	A	0.3955	0.0212	TRUE	32	------??-?--------------?-----------	79.2	149.352	1.982e-17	0.0088613	0.617683	0.0194513	2.68e-221	0.0406944	1.066e-54	245	FALSE	1	0.321792	9.79092e-13
	cg06357748_chr12:1021159	cg06357748	Body	NM_134424	RAD52		chr12	1025529	1025530	chr12:1021159	rs10849584	4371	0.641977	0.0080935	0	24996	T	C	0.4475	0.0192	TRUE	33	+++++++?+?++++++++++++++?+++++++++++	79.7	157.61	1.575e-18	0.0086119	0.625666	0.018794	5.26e-243	0.039863	2.369e-58	245	FALSE	1	0.339535	4.31572e-14
	cg06357748_chr12:1029931	cg06357748	Body	NM_134424	RAD52		chr12	1025529	1025530	chr12:1029931	rs9634161	4401	-0.668479	0.0109898	0	27226	C	T	0.1654	0.0344	TRUE	35	++++++++++++++++++++++++?+++++++++++	69.4	111.15	4.025e-10	0.0097266	-0.66032	0.0208948	3.45e-219	0.0359273	2.848e-77	245	FALSE	1	0.292884	1.0379e-10
	cg06357748_chr12:1022184	cg06357748	Body	NM_134424	RAD52		chr12	1025529	1025530	chr12:1022184	rs7301931	3346	0.64896	0.0077169	0	27254	C	T	0.4551	0.0185	TRUE	35	------------------------?-----------	79	161.859	1.432e-18	0.0079426	0.634352	0.0176041	2.42e-284	0.0367368	7.782e-70	245	FALSE	1	0.339535	4.31572e-14
	cg06357748_chr12:1028526	cg06357748	Body	NM_134424	RAD52		chr12	1025529	1025530	chr12:1028526	rs7295574	2996	0.460982	0.0096296	0	24137	T	C	0.2879	0.0178	TRUE	32	++++++??+?++++++++++++++?+++++++++++	55.4	69.5644	8.715e-05	0.0037438	0.454817	0.0152147	2.41e-196	0.0216088	5.61e-101	245	FALSE	1	-0.28561	3.09897e-10
	cg06357748_chr12:1021515	cg06357748	Body	NM_134424	RAD52		chr12	1025529	1025530	chr12:1021515	rs1299175140	4015	-0.672517	0.0110069	0	27742	G	T	0.1616	0.0343	TRUE	36	++++++++++++++++++++++++++++++++++++	69.4	114.28	2.428e-10	0.0100145	-0.664894	0.020895	3.35e-222	0.0359393	3.909e-78	245	FALSE	1	0.290435	1.50536e-10
	cg06357748_chr12:1025172	cg06357748	Body	NM_134424	RAD52		chr12	1025529	1025530	chr12:1025172	rs11064588	358	-0.670845	0.0109944	0	27244	T	C	0.1648	0.0345	TRUE	35	------------------------?-----------	69.9	113.063	2.02e-10	0.0099772	-0.66278	0.0210794	5.38e-217	0.0365604	3.366e-75	245	FALSE	1	0.292884	1.0379e-10
	cg06357748_chr12:1024594	cg06357748	Body	NM_134424	RAD52		chr12	1025529	1025530	chr12:1024594	rs10744729	936	0.661678	0.007616	0	27749	T	G	0.4516	0.019	TRUE	36	++++++++++++++++++++++++++++++++++++	77.5	155.661	3.729e-17	0.0072906	0.648017	0.0167919	0	0.0338717	5.553e-85	245	FALSE	1	0.348604	8.08546e-15
	cg06357748_chr12:1027362	cg06357748	Body	NM_134424	RAD52		chr12	1025529	1025530	chr12:1027362	rs4766370	1832	0.660808	0.007617	0	27741	T	A	0.4524	0.019	TRUE	36	------------------------------------	77.3	153.94	7.361e-17	0.0071884	0.64777	0.0167013	0	0.0335015	1.323e-86	245	FALSE	1	0.348604	8.08546e-15
	cg06357748_chr12:1024866	cg06357748	Body	NM_134424	RAD52		chr12	1025529	1025530	chr12:1024866	rs10849585	664	-0.669724	0.0109829	0	27243	C	A	0.1651	0.0341	TRUE	35	++++++++++++++++++++++++?+++++++++++	69.4	111.257	3.874e-10	0.0097302	-0.662756	0.0208987	1.03e-220	0.0359388	1.668e-77	245	FALSE	1	0.292884	1.0379e-10
	cg06357748_chr12:1021813	cg06357748	Body	NM_134424	RAD52		chr12	1025529	1025530	chr12:1021813	rs11226	3717	0.651229	0.0079777	0	25483	A	G	0.4548	0.0201	TRUE	34	+++++++?+?++++++++++++++++++++++++++	79.1	158.13	2.879e-18	0.0083238	0.635496	0.0182648	3.05e-265	0.0382277	4.475e-65	245	FALSE	1	0.339535	4.31572e-14
	cg08860498_chr17:40842762	cg08860498	Body	NM_003632	CNTNAP1	Island	chr17	40838861	40838862	chr17:40842762	rs1553469	3900	0.268645	0.0177026	5.144e-52	23999	A	C	0.0721	0.0073	TRUE	31	++++++?++++++-++++++++++?-??+++++?++	35.5	46.487	0.02791	0.0054232	0.265064	0.0231472	2.318e-30	0.0274314	1.203e-22	336	FALSE	1	-0.31421	3.49659e-12
	cg08860498_chr17:40835649	cg08860498	Body	NM_003632	CNTNAP1	Island	chr17	40838861	40838862	chr17:40835649	rs4028634	3213	-0.712751	0.0079695	0	25279	T	C	0.3803	0.0282	TRUE	32	------?----------------??-?---------	90.5	325.061	9.725e-51	0.019571	-0.692601	0.0266415	5.34e-149	0.0835669	1.475e-17	336	FALSE	1	-0.289671	1.68912e-10
	cg08860498_chr17:40838753	cg08860498	Body	NM_003632	CNTNAP1	Island	chr17	40838861	40838862	chr17:40838753	rs1973523	109	0.226477	0.0215006	6.051e-26	22544	G	C	0.051	0.0087	TRUE	28	------?------+----?----??+???--+-?--	38.2	43.7113	0.02214	0.0081563	0.209297	0.0288802	4.258e-13	0.034808	7.694e-11	336	FALSE	1	-0.329014	2.81551e-13
	cg08860498_chr17:40841818	cg08860498	Body	NM_003632	CNTNAP1	Island	chr17	40838861	40838862	chr17:40841818	rs34883538	2956	0.270338	0.0176958	1.089e-52	23998	A	G	0.0722	0.0072	TRUE	31	++++++?++++++-++++++++++?-??+++++?++	34.1	45.5101	0.03458	0.0050976	0.267222	0.02287	1.532e-31	0.0268446	7.461e-24	336	FALSE	1	-0.314082	3.57098e-12
	cg08860498_chr17:40838829	cg08860498	Body	NM_003632	CNTNAP1	Island	chr17	40838861	40838862	chr17:40838829	rs1973522	33	0.211809	0.0212565	2.181e-23	22254	C	T	0.0532	0.0092	TRUE	28	----+-??-----+----?----??+??---+-?--	38.4	43.8408	0.02147	0.0080369	0.194745	0.028626	1.024e-11	0.0345149	8.423e-10	336	FALSE	1	-0.32896	2.84222e-13
	cg08860498_chr17:40842441	cg08860498	Body	NM_003632	CNTNAP1	Island	chr17	40838861	40838862	chr17:40842441	rs35855335	3579	0.270141	0.0176918	1.225e-52	23999	C	T	0.0722	0.0072	TRUE	31	------?------+----------?+??-----?--	34.3	45.678	0.03334	0.0051505	0.267016	0.02291	2.164e-31	0.0269376	1.143e-23	336	FALSE	1	-0.31421	3.49659e-12
	cg08860498_chr17:40835922	cg08860498	Body	NM_003632	CNTNAP1	Island	chr17	40838861	40838862	chr17:40835922	rs2271029	2940	-0.711233	0.0079762	0	25279	A	C	0.3791	0.027	TRUE	32	------?----------------??-?---------	90.6	328.075	2.461e-51	0.019807	-0.690347	0.0267882	1.9e-146	0.0844127	3.587e-17	336	FALSE	1	-0.291724	1.23818e-10
	cg08860498_chr17:40834073	cg08860498	Body	NM_003632	CNTNAP1	Island	chr17	40838861	40838862	chr17:40834073	rs12600469	4789	-0.713691	0.007895	0	25781	G	T	0.378	0.0269	TRUE	33	++++++?+++++++++++++++++?+?+++++++++	90.4	333.748	6.131e-52	0.0196807	-0.69563	0.0263027	3.94e-154	0.0823416	4.419e-18	336	FALSE	1	-0.291724	1.23818e-10
	cg08860498_chr17:40841210	cg08860498	Body	NM_003632	CNTNAP1	Island	chr17	40838861	40838862	chr17:40841210	rs72826965	2348	0.255869	0.0175809	5.525e-48	23990	C	T	0.0737	0.0078	TRUE	31	------?------+-+--------?+??-----?--	39.8	49.8049	0.01299	0.0064243	0.250287	0.0238346	8.55e-26	0.0291872	1.843e-18	336	FALSE	1	-0.31488	3.12888e-12
	cg08860498_chr17:40840070	cg08860498	Body	NM_003632	CNTNAP1	Island	chr17	40838861	40838862	chr17:40840070	rs1973521	1208	0.267669	0.0177439	2.028e-51	23981	A	G	0.0718	0.0071	TRUE	31	++++++?++++++-++++++++++?-??+++++?++	38.9	49.0665	0.01547	0.0063017	0.263496	0.0238874	2.716e-28	0.029021	2.881e-20	336	FALSE	1	-0.314082	3.57098e-12
	cg08860498_chr17:40843392	cg08860498	Body	NM_003632	CNTNAP1	Island	chr17	40838861	40838862	chr17:40843392	rs874640	4530	0.271143	0.0176846	4.661e-53	23999	T	G	0.0721	0.0073	TRUE	31	++++++?++++++-++++++++++?-??+++++?++	36.2	47.0566	0.02457	0.0056016	0.267004	0.023294	2.038e-30	0.0277392	1.445e-22	336	FALSE	1	-0.31421	3.49659e-12
	cg08860498_chr17:40836975	cg08860498	Body	NM_003632	CNTNAP1	Island	chr17	40838861	40838862	chr17:40836975	rs9889373	1887	-0.713043	0.0079168	0	25737	A	G	0.3767	0.0268	TRUE	33	------?-----------------?-?---------	90.3	329.889	3.55e-51	0.0195373	-0.694019	0.0262266	2.63e-154	0.0816143	2.399e-18	336	FALSE	1	-0.292669	1.07245e-10
	cg11629889_chr17:40835922	cg11629889	Body	NM_003632	CNTNAP1	Island	chr17	40839022	40839023	chr17:40835922	rs2271029	3101	-0.763321	0.0078045	0	25279	A	C	0.3787	0.0268	TRUE	32	------?----------------??-?---------	85.2	209.423	2.256e-28	0.0113867	-0.744105	0.0211342	1.48e-271	0.0527243	1.678e-47	431	FALSE	1	-0.353506	3.19606e-15
	cg11629889_chr17:40835649	cg11629889	Body	NM_003632	CNTNAP1	Island	chr17	40839022	40839023	chr17:40835649	rs4028634	3374	-0.76739	0.0077869	0	25279	T	C	0.38	0.028	TRUE	32	------?----------------??-?---------	85.1	208.196	3.831e-28	0.0112557	-0.748515	0.0210223	1.14e-277	0.0522965	9.48e-49	431	FALSE	1	-0.348089	8.90421e-15
	cg11629889_chr17:40834073	cg11629889	Body	NM_003632	CNTNAP1	Island	chr17	40839022	40839023	chr17:40834073	rs12600469	4950	-0.765231	0.0077258	0	25781	G	T	0.3776	0.0266	TRUE	33	++++++?+++++++++++++++++?+?+++++++++	84.9	212.43	1.634e-28	0.0112664	-0.748485	0.0207213	1.04e-285	0.051287	2.422e-50	431	FALSE	1	-0.353506	3.19606e-15
	cg11629889_chr17:40836975	cg11629889	Body	NM_003632	CNTNAP1	Island	chr17	40839022	40839023	chr17:40836975	rs9889373	2048	-0.765612	0.007746	0	25737	A	G	0.3763	0.0265	TRUE	33	------?-----------------?-?---------	84.5	205.797	2.812e-27	0.0109094	-0.748219	0.0204601	8.7e-293	0.0498154	2.643e-53	431	FALSE	1	-0.353197	3.39006e-15
	cg11629889_chr17:40841906	cg11629889	Body	NM_003632	CNTNAP1	Island	chr17	40839022	40839023	chr17:40841906	rs3760385	2883	-0.660909	0.0082967	0	23691	A	G	0.4087	0.0254	TRUE	30	------?-----------?----??-?------?--	75.4	117.771	1.171e-12	0.0064259	-0.648396	0.0176091	8.29e-297	0.0336935	1.144e-85	431	FALSE	1	-0.284861	3.46244e-10
	cg26282236_chr12:1021813	cg26282236	Body	NM_134424	RAD52		chr12	1025755	1025756	chr12:1021813	rs11226	3943	0.662531	0.0079446	0	25483	A	G	0.4548	0.0202	TRUE	34	+++++++?+?++++++++++++++++++++++++++	75.9	136.959	1.273e-14	0.0068575	0.648141	0.016966	2.58001080258299e-319	0.0329723	8.4e-90	913	FALSE	1	0.305106	1.53801e-11
	cg26282236_chr12:1022184	cg26282236	Body	NM_134424	RAD52		chr12	1025755	1025756	chr12:1022184	rs7301931	3572	0.660821	0.0076828	0	27254	C	T	0.455	0.0186	TRUE	35	------------------------?-----------	76.1	142.044	3.681e-15	0.006652	0.646933	0.0164533	0	0.032097	3.49e-94	913	FALSE	1	0.305106	1.53801e-11
	cg26282236_chr12:1029362	cg26282236	Body	NM_134424	RAD52		chr12	1025755	1025756	chr12:1029362	rs11064591	3606	-0.663967	0.0141982	0	15243	G	A	0.1787	0.0393	TRUE	19	?++??+????++?++?++++??++?+???++??+++	53.1	38.3514	0.003479	0.004478	-0.653998	0.0224188	4.41e-187	0.0302512	8.96e-107	913	FALSE	1	0.27467	1.51519e-09
	cg26282236_chr12:1024594	cg26282236	Body	NM_134424	RAD52		chr12	1025755	1025756	chr12:1024594	rs10744729	1162	0.675339	0.0075753	0	27749	T	G	0.4516	0.0191	TRUE	36	++++++++++++++++++++++++++++++++++++	74.3	135.964	7.868e-14	0.0060349	0.663214	0.0156397	0	0.0294276	1.5e-116	913	FALSE	1	0.310316	6.62975e-12
	cg26282236_chr12:1022679	cg26282236	Body	NM_134424	RAD52		chr12	1025755	1025756	chr12:1022679	rs6413436	3077	0.641156	0.0084258	0	24137	G	A	0.3955	0.0212	TRUE	32	------??-?--------------?-----------	77	134.738	6.806e-15	0.0077278	0.625777	0.0184625	8.04e-252	0.0366221	1.259e-68	913	FALSE	1	0.27668	1.13796e-09
	cg26282236_chr12:1022115	cg26282236	Body	NM_134424	RAD52		chr12	1025755	1025756	chr12:1022115	rs7310449	3641	0.655489	0.0077117	0	27257	A	G	0.4521	0.0182	TRUE	35	++++++++++++++++++++++++?+++++++++++	74	130.851	2.732e-13	0.0060084	0.642673	0.0158708	0	0.0296789	4.31e-108	913	FALSE	1	0.306549	1.22026e-11
	cg26282236_chr12:1027362	cg26282236	Body	NM_134424	RAD52		chr12	1025755	1025756	chr12:1027362	rs4766370	1606	0.674434	0.0075765	0	27741	T	A	0.4524	0.0191	TRUE	36	------------------------------------	74.1	135.229	1.04e-13	0.0059929	0.662641	0.015599	0	0.0292735	1.89e-117	913	FALSE	1	0.310316	6.62975e-12
	cg26282236_chr12:1021159	cg26282236	Body	NM_134424	RAD52		chr12	1025755	1025756	chr12:1021159	rs10849584	4597	0.653193	0.0080625	0	24996	T	C	0.4475	0.0193	TRUE	33	+++++++?+?++++++++++++++?+++++++++++	75.4	129.881	9.539e-14	0.0066587	0.639418	0.0170474	6.76e-308	0.0327241	1.212e-88	913	FALSE	1	0.305106	1.53801e-11

[truncated: 7 more sheets: S11, S12, S13, S14, S15, S16, S17]
